# Supplementary material for: Investigating the Trajectories of Association Between Biomarkers and Cancer-Related Cognitive Impairment in Patients with Breast Cancer: A Systematic Review
Source: Cancers (Basel). 2025 Oct 31;17(21):3522. doi: 10.3390/cancers17213522 (PMC12610328; doi:10.3390/cancers17213522)
Supplement: Supplementary file 1 [file cancers-17-03522-s001.zip]

Archive with 1 entries (1 files):
- cancers-3893250-supplementary.pdf
